# Supplementary material for: SolCyc: a database hub at the Sol Genomics Network (SGN) for the manual curation of metabolic networks in Solanum and Nicotiana specific databases
Source: Database (Oxford). 2018 May 10;2018:bay035. doi: 10.1093/database/bay035 (PMC5946812; doi:10.1093/database/bay035)
Supplement: Supplementary Data [file bay035_supp.zip]

Archive with 10 entries (10 files):
- tab 1 S.docx
- table 2 S.docx
- Fig 1A S.tif
- Fig 1B S.tif
- Fig 2 S.tif
- Fig 3 S.tif
- tab 1 S.pdf
- table 2 S.pdf
- legends to supplemental figures and tables.docx
- supplemental figures.docx
